# Supplementary material for: “If the funders said to me that I have to dress in orange, I would dress in orange”: findings from qualitative interviews on researchers’ experiences of public involvement
Source: Res Involv Engagem. 2026 Jul 3;12:106. doi: 10.1186/s40900-026-00901-9 (PMC13330384; doi:10.1186/s40900-026-00901-9)
Supplement: Supplementary file 2 — Supplementary Material 2 [file 40900_2026_901_MOESM2_ESM.zip]

Archive with 2 entries (2 files):
- 40900_2026_901_ReviewerReport_V0_R1.pdf
- 40900_2026_901_ReviewerReport_V1_R1.pdf
